# Supplementary material for: Investigation of Chlorhexidine and Chitosan Gel-Based Coatings for the Prevention of Intravascular Catheter-Associated Infections Following Quality by Design Approach
Source: Biomedicines. 2024 Sep 5;12(9):2032. doi: 10.3390/biomedicines12092032 (PMC11429402; doi:10.3390/biomedicines12092032)
Supplement: Supplementary file 1 [file biomedicines-12-02032-s001.zip]

Archive with 1 entries (1 files):
- biomedicines-3171747-supplementary.pdf
